# Supplementary material for: Potential of MALDI-TOF MS biotyping to detect deltamethrin resistance in the dengue vector Aedes aegypti
Source: PLoS One. 2024 May 10;19(5):e0303027. doi: 10.1371/journal.pone.0303027 (PMC11086877; doi:10.1371/journal.pone.0303027)
Supplement: S1 File — MS spectra were obtained using Microflex LT MALDI-TOF Mass Spectrometer (Bruker Daltonics). Details of each sample were listed of the excel file named “REF_MS_Spectra_Mosq_Guiana_Body-parts_IRS_August-2023”. (ZIP) [file pone.0303027.s004.zip]

Archive with 466 entries (257 files):
- Additional_file_1_DB/
- Additional_file_1_DB/Legs_Bora_ (3)/
- Additional_file_1_DB/Legs_Bora_ (3)/A5/
- Additional_file_1_DB/Legs_Bora_ (3)/A5/0_A5/
- Additional_file_1_DB/Legs_Bora_ (3)/A5/0_A5/1/
- Additional_file_1_DB/Legs_Bora_ (3)/A5/0_A5/1/1SLin/
- Additional_file_1_DB/Legs_Bora_ (3)/A5/0_A5/1/1SLin/acqu
- Additional_file_1_DB/Legs_Bora_ (3)/A5/0_A5/1/1SLin/acqus
- Additional_file_1_DB/Legs_Bora_ (3)/A5/0_A5/1/1SLin/fid
- Additional_file_1_DB/Legs_Bora_ (3)/A5/0_A5/1/1SLin/pdata/
- Additional_file_1_DB/Legs_Bora_ (3)/A5/0_A5/1/1SLin/pdata/1/
- Additional_file_1_DB/Legs_Bora_ (3)/A5/0_A5/1/1SLin/pdata/1/1r
- Additional_file_1_DB/Legs_Bora_ (3)/A5/0_A5/1/1SLin/pdata/1/proc
- Additional_file_1_DB/Legs_Bora_ (3)/A5/0_A5/1/1SLin/pdata/1/procs
- Additional_file_1_DB/Legs_Bora_ (3)/A5/0_A5/1/1SLin/sptype
- Additional_file_1_DB/Legs_Bora_ (3)/A5/info
- Additional_file_1_DB/Legs_Bora_ (3)/A6/
- Additional_file_1_DB/Legs_Bora_ (3)/A6/0_A6/
- Additional_file_1_DB/Legs_Bora_ (3)/A6/0_A6/1/
- Additional_file_1_DB/Legs_Bora_ (3)/A6/0_A6/1/1SLin/
- Additional_file_1_DB/Legs_Bora_ (3)/A6/0_A6/1/1SLin/acqu
- Additional_file_1_DB/Legs_Bora_ (3)/A6/0_A6/1/1SLin/acqus
- Additional_file_1_DB/Legs_Bora_ (3)/A6/0_A6/1/1SLin/fid
- Additional_file_1_DB/Legs_Bora_ (3)/A6/0_A6/1/1SLin/pdata/
- Additional_file_1_DB/Legs_Bora_ (3)/A6/0_A6/1/1SLin/pdata/1/
- Additional_file_1_DB/Legs_Bora_ (3)/A6/0_A6/1/1SLin/pdata/1/1r
- Additional_file_1_DB/Legs_Bora_ (3)/A6/0_A6/1/1SLin/pdata/1/proc
- Additional_file_1_DB/Legs_Bora_ (3)/A6/0_A6/1/1SLin/pdata/1/procs
- Additional_file_1_DB/Legs_Bora_ (3)/A6/0_A6/1/1SLin/sptype
- Additional_file_1_DB/Legs_Bora_ (3)/A6/info
- Additional_file_1_DB/Legs_Bora_ (9)/
- Additional_file_1_DB/Legs_Bora_ (9)/E5/
- Additional_file_1_DB/Legs_Bora_ (9)/E5/0_E5/
- Additional_file_1_DB/Legs_Bora_ (9)/E5/0_E5/1/
- Additional_file_1_DB/Legs_Bora_ (9)/E5/0_E5/1/1SLin/
- Additional_file_1_DB/Legs_Bora_ (9)/E5/0_E5/1/1SLin/acqu
- Additional_file_1_DB/Legs_Bora_ (9)/E5/0_E5/1/1SLin/acqus
- Additional_file_1_DB/Legs_Bora_ (9)/E5/0_E5/1/1SLin/fid
- Additional_file_1_DB/Legs_Bora_ (9)/E5/0_E5/1/1SLin/pdata/
- Additional_file_1_DB/Legs_Bora_ (9)/E5/0_E5/1/1SLin/pdata/1/
- Additional_file_1_DB/Legs_Bora_ (9)/E5/0_E5/1/1SLin/pdata/1/1r
- Additional_file_1_DB/Legs_Bora_ (9)/E5/0_E5/1/1SLin/pdata/1/proc
- Additional_file_1_DB/Legs_Bora_ (9)/E5/0_E5/1/1SLin/pdata/1/procs
- Additional_file_1_DB/Legs_Bora_ (9)/E5/0_E5/1/1SLin/sptype
- Additional_file_1_DB/Legs_Bora_ (9)/E5/info
- Additional_file_1_DB/Legs_Bora_ (9)/E6/
- Additional_file_1_DB/Legs_Bora_ (9)/E6/0_E6/
- Additional_file_1_DB/Legs_Bora_ (9)/E6/0_E6/1/
- Additional_file_1_DB/Legs_Bora_ (9)/E6/0_E6/1/1SLin/
- Additional_file_1_DB/Legs_Bora_ (9)/E6/0_E6/1/1SLin/acqu
- Additional_file_1_DB/Legs_Bora_ (9)/E6/0_E6/1/1SLin/acqus
- Additional_file_1_DB/Legs_Bora_ (9)/E6/0_E6/1/1SLin/fid
- Additional_file_1_DB/Legs_Bora_ (9)/E6/0_E6/1/1SLin/pdata/
- Additional_file_1_DB/Legs_Bora_ (9)/E6/0_E6/1/1SLin/pdata/1/
- Additional_file_1_DB/Legs_Bora_ (9)/E6/0_E6/1/1SLin/pdata/1/1r
- Additional_file_1_DB/Legs_Bora_ (9)/E6/0_E6/1/1SLin/pdata/1/proc
- Additional_file_1_DB/Legs_Bora_ (9)/E6/0_E6/1/1SLin/pdata/1/procs
- Additional_file_1_DB/Legs_Bora_ (9)/E6/0_E6/1/1SLin/sptype
- Additional_file_1_DB/Legs_Bora_ (9)/E6/info
- Additional_file_1_DB/Legs_IR03 (10)/
- Additional_file_1_DB/Legs_IR03 (10)/H10/
- Additional_file_1_DB/Legs_IR03 (10)/H10/0_H10/
- Additional_file_1_DB/Legs_IR03 (10)/H10/0_H10/1/
- Additional_file_1_DB/Legs_IR03 (10)/H10/0_H10/1/1SLin/
- Additional_file_1_DB/Legs_IR03 (10)/H10/0_H10/1/1SLin/acqu
- Additional_file_1_DB/Legs_IR03 (10)/H10/0_H10/1/1SLin/acqus
- Additional_file_1_DB/Legs_IR03 (10)/H10/0_H10/1/1SLin/fid
- Additional_file_1_DB/Legs_IR03 (10)/H10/0_H10/1/1SLin/pdata/
- Additional_file_1_DB/Legs_IR03 (10)/H10/0_H10/1/1SLin/pdata/1/
- Additional_file_1_DB/Legs_IR03 (10)/H10/0_H10/1/1SLin/pdata/1/1r
- Additional_file_1_DB/Legs_IR03 (10)/H10/0_H10/1/1SLin/pdata/1/proc
- Additional_file_1_DB/Legs_IR03 (10)/H10/0_H10/1/1SLin/pdata/1/procs
- Additional_file_1_DB/Legs_IR03 (10)/H10/0_H10/1/1SLin/sptype
- Additional_file_1_DB/Legs_IR03 (10)/H10/info
- Additional_file_1_DB/Legs_IR03 (10)/H9/
- Additional_file_1_DB/Legs_IR03 (10)/H9/0_H9/
- Additional_file_1_DB/Legs_IR03 (10)/H9/0_H9/1/
- Additional_file_1_DB/Legs_IR03 (10)/H9/0_H9/1/1SLin/
- Additional_file_1_DB/Legs_IR03 (10)/H9/0_H9/1/1SLin/acqu
- Additional_file_1_DB/Legs_IR03 (10)/H9/0_H9/1/1SLin/acqus
- Additional_file_1_DB/Legs_IR03 (10)/H9/0_H9/1/1SLin/fid
- Additional_file_1_DB/Legs_IR03 (10)/H9/0_H9/1/1SLin/pdata/
- Additional_file_1_DB/Legs_IR03 (10)/H9/0_H9/1/1SLin/pdata/1/
- Additional_file_1_DB/Legs_IR03 (10)/H9/0_H9/1/1SLin/pdata/1/1r
- Additional_file_1_DB/Legs_IR03 (10)/H9/0_H9/1/1SLin/pdata/1/proc
- Additional_file_1_DB/Legs_IR03 (10)/H9/0_H9/1/1SLin/pdata/1/procs
- Additional_file_1_DB/Legs_IR03 (10)/H9/0_H9/1/1SLin/sptype
- Additional_file_1_DB/Legs_IR03 (10)/H9/info
- Additional_file_1_DB/Legs_IR03 (21)/
- Additional_file_1_DB/Legs_IR03 (21)/C3/
- Additional_file_1_DB/Legs_IR03 (21)/C3/0_C3/
- Additional_file_1_DB/Legs_IR03 (21)/C3/0_C3/1/
- Additional_file_1_DB/Legs_IR03 (21)/C3/0_C3/1/1SLin/
- Additional_file_1_DB/Legs_IR03 (21)/C3/0_C3/1/1SLin/acqu
- Additional_file_1_DB/Legs_IR03 (21)/C3/0_C3/1/1SLin/acqus
- Additional_file_1_DB/Legs_IR03 (21)/C3/0_C3/1/1SLin/fid
- Additional_file_1_DB/Legs_IR03 (21)/C3/0_C3/1/1SLin/pdata/
- Additional_file_1_DB/Legs_IR03 (21)/C3/0_C3/1/1SLin/pdata/1/
- Additional_file_1_DB/Legs_IR03 (21)/C3/0_C3/1/1SLin/pdata/1/1r
- Additional_file_1_DB/Legs_IR03 (21)/C3/0_C3/1/1SLin/pdata/1/proc
- Additional_file_1_DB/Legs_IR03 (21)/C3/0_C3/1/1SLin/pdata/1/procs
- Additional_file_1_DB/Legs_IR03 (21)/C3/0_C3/1/1SLin/sptype
- Additional_file_1_DB/Legs_IR03 (21)/C3/info
- Additional_file_1_DB/Legs_IR03 (21)/C4/
- Additional_file_1_DB/Legs_IR03 (21)/C4/0_C4/
- Additional_file_1_DB/Legs_IR03 (21)/C4/0_C4/1/
- Additional_file_1_DB/Legs_IR03 (21)/C4/0_C4/1/1SLin/
- Additional_file_1_DB/Legs_IR03 (21)/C4/0_C4/1/1SLin/acqu
- Additional_file_1_DB/Legs_IR03 (21)/C4/0_C4/1/1SLin/acqus
- Additional_file_1_DB/Legs_IR03 (21)/C4/0_C4/1/1SLin/fid
- Additional_file_1_DB/Legs_IR03 (21)/C4/0_C4/1/1SLin/pdata/
- Additional_file_1_DB/Legs_IR03 (21)/C4/0_C4/1/1SLin/pdata/1/
- Additional_file_1_DB/Legs_IR03 (21)/C4/0_C4/1/1SLin/pdata/1/1r
- Additional_file_1_DB/Legs_IR03 (21)/C4/0_C4/1/1SLin/pdata/1/proc
- Additional_file_1_DB/Legs_IR03 (21)/C4/0_C4/1/1SLin/pdata/1/procs
- Additional_file_1_DB/Legs_IR03 (21)/C4/0_C4/1/1SLin/sptype
- Additional_file_1_DB/Legs_IR03 (21)/C4/info
- Additional_file_1_DB/Legs_IR13 (22)/
- Additional_file_1_DB/Legs_IR13 (22)/F10/
- Additional_file_1_DB/Legs_IR13 (22)/F10/0_F10/
- Additional_file_1_DB/Legs_IR13 (22)/F10/0_F10/1/
- Additional_file_1_DB/Legs_IR13 (22)/F10/0_F10/1/1SLin/
- Additional_file_1_DB/Legs_IR13 (22)/F10/0_F10/1/1SLin/acqu
- Additional_file_1_DB/Legs_IR13 (22)/F10/0_F10/1/1SLin/acqus
- Additional_file_1_DB/Legs_IR13 (22)/F10/0_F10/1/1SLin/fid
- Additional_file_1_DB/Legs_IR13 (22)/F10/0_F10/1/1SLin/pdata/
- Additional_file_1_DB/Legs_IR13 (22)/F10/0_F10/1/1SLin/pdata/1/
- Additional_file_1_DB/Legs_IR13 (22)/F10/0_F10/1/1SLin/pdata/1/1r
- Additional_file_1_DB/Legs_IR13 (22)/F10/0_F10/1/1SLin/pdata/1/proc
- Additional_file_1_DB/Legs_IR13 (22)/F10/0_F10/1/1SLin/pdata/1/procs
- Additional_file_1_DB/Legs_IR13 (22)/F10/0_F10/1/1SLin/sptype
- Additional_file_1_DB/Legs_IR13 (22)/F10/info
- Additional_file_1_DB/Legs_IR13 (22)/F9/
- Additional_file_1_DB/Legs_IR13 (22)/F9/0_F9/
- Additional_file_1_DB/Legs_IR13 (22)/F9/0_F9/1/
- Additional_file_1_DB/Legs_IR13 (22)/F9/0_F9/1/1SLin/
- Additional_file_1_DB/Legs_IR13 (22)/F9/0_F9/1/1SLin/acqu
- Additional_file_1_DB/Legs_IR13 (22)/F9/0_F9/1/1SLin/acqus
- Additional_file_1_DB/Legs_IR13 (22)/F9/0_F9/1/1SLin/fid
- Additional_file_1_DB/Legs_IR13 (22)/F9/0_F9/1/1SLin/pdata/
- Additional_file_1_DB/Legs_IR13 (22)/F9/0_F9/1/1SLin/pdata/1/
- Additional_file_1_DB/Legs_IR13 (22)/F9/0_F9/1/1SLin/pdata/1/1r
- Additional_file_1_DB/Legs_IR13 (22)/F9/0_F9/1/1SLin/pdata/1/proc
- Additional_file_1_DB/Legs_IR13 (22)/F9/0_F9/1/1SLin/pdata/1/procs
- Additional_file_1_DB/Legs_IR13 (22)/F9/0_F9/1/1SLin/sptype
- Additional_file_1_DB/Legs_IR13 (22)/F9/info
- Additional_file_1_DB/Legs_IR13 (8)/
- Additional_file_1_DB/Legs_IR13 (8)/F3/
- Additional_file_1_DB/Legs_IR13 (8)/F3/0_F3/
- Additional_file_1_DB/Legs_IR13 (8)/F3/0_F3/1/
- Additional_file_1_DB/Legs_IR13 (8)/F3/0_F3/1/1SLin/
- Additional_file_1_DB/Legs_IR13 (8)/F3/0_F3/1/1SLin/acqu
- Additional_file_1_DB/Legs_IR13 (8)/F3/0_F3/1/1SLin/acqus
- Additional_file_1_DB/Legs_IR13 (8)/F3/0_F3/1/1SLin/fid
- Additional_file_1_DB/Legs_IR13 (8)/F3/0_F3/1/1SLin/pdata/
- Additional_file_1_DB/Legs_IR13 (8)/F3/0_F3/1/1SLin/pdata/1/
- Additional_file_1_DB/Legs_IR13 (8)/F3/0_F3/1/1SLin/pdata/1/1r
- Additional_file_1_DB/Legs_IR13 (8)/F3/0_F3/1/1SLin/pdata/1/proc
- Additional_file_1_DB/Legs_IR13 (8)/F3/0_F3/1/1SLin/pdata/1/procs
- Additional_file_1_DB/Legs_IR13 (8)/F3/0_F3/1/1SLin/sptype
- Additional_file_1_DB/Legs_IR13 (8)/F3/info
- Additional_file_1_DB/Legs_IR13 (8)/F4/
- Additional_file_1_DB/Legs_IR13 (8)/F4/0_F4/
- Additional_file_1_DB/Legs_IR13 (8)/F4/0_F4/1/
- Additional_file_1_DB/Legs_IR13 (8)/F4/0_F4/1/1SLin/
- Additional_file_1_DB/Legs_IR13 (8)/F4/0_F4/1/1SLin/acqu
- Additional_file_1_DB/Legs_IR13 (8)/F4/0_F4/1/1SLin/acqus
- Additional_file_1_DB/Legs_IR13 (8)/F4/0_F4/1/1SLin/fid
- Additional_file_1_DB/Legs_IR13 (8)/F4/0_F4/1/1SLin/pdata/
- Additional_file_1_DB/Legs_IR13 (8)/F4/0_F4/1/1SLin/pdata/1/
- Additional_file_1_DB/Legs_IR13 (8)/F4/0_F4/1/1SLin/pdata/1/1r
- Additional_file_1_DB/Legs_IR13 (8)/F4/0_F4/1/1SLin/pdata/1/proc
- Additional_file_1_DB/Legs_IR13 (8)/F4/0_F4/1/1SLin/pdata/1/procs
- Additional_file_1_DB/Legs_IR13 (8)/F4/0_F4/1/1SLin/sptype
- Additional_file_1_DB/Legs_IR13 (8)/F4/info
- Additional_file_1_DB/Legs_IRF_ (20)/
- Additional_file_1_DB/Legs_IRF_ (20)/A1/
- Additional_file_1_DB/Legs_IRF_ (20)/A1/0_A1/
- Additional_file_1_DB/Legs_IRF_ (20)/A1/0_A1/1/
- Additional_file_1_DB/Legs_IRF_ (20)/A1/0_A1/1/1SLin/
- Additional_file_1_DB/Legs_IRF_ (20)/A1/0_A1/1/1SLin/acqu
- Additional_file_1_DB/Legs_IRF_ (20)/A1/0_A1/1/1SLin/acqus
- Additional_file_1_DB/Legs_IRF_ (20)/A1/0_A1/1/1SLin/fid
- Additional_file_1_DB/Legs_IRF_ (20)/A1/0_A1/1/1SLin/pdata/
- Additional_file_1_DB/Legs_IRF_ (20)/A1/0_A1/1/1SLin/pdata/1/
- Additional_file_1_DB/Legs_IRF_ (20)/A1/0_A1/1/1SLin/pdata/1/1r
- Additional_file_1_DB/Legs_IRF_ (20)/A1/0_A1/1/1SLin/pdata/1/proc
- Additional_file_1_DB/Legs_IRF_ (20)/A1/0_A1/1/1SLin/pdata/1/procs
- Additional_file_1_DB/Legs_IRF_ (20)/A1/0_A1/1/1SLin/sptype
- Additional_file_1_DB/Legs_IRF_ (20)/A1/info
- Additional_file_1_DB/Legs_IRF_ (20)/A2/
- Additional_file_1_DB/Legs_IRF_ (20)/A2/0_A2/
- Additional_file_1_DB/Legs_IRF_ (20)/A2/0_A2/1/
- Additional_file_1_DB/Legs_IRF_ (20)/A2/0_A2/1/1SLin/
- Additional_file_1_DB/Legs_IRF_ (20)/A2/0_A2/1/1SLin/acqu
- Additional_file_1_DB/Legs_IRF_ (20)/A2/0_A2/1/1SLin/acqus
- Additional_file_1_DB/Legs_IRF_ (20)/A2/0_A2/1/1SLin/fid
- Additional_file_1_DB/Legs_IRF_ (20)/A2/0_A2/1/1SLin/pdata/
- Additional_file_1_DB/Legs_IRF_ (20)/A2/0_A2/1/1SLin/pdata/1/
- Additional_file_1_DB/Legs_IRF_ (20)/A2/0_A2/1/1SLin/pdata/1/1r
- Additional_file_1_DB/Legs_IRF_ (20)/A2/0_A2/1/1SLin/pdata/1/proc
- Additional_file_1_DB/Legs_IRF_ (20)/A2/0_A2/1/1SLin/pdata/1/procs
- Additional_file_1_DB/Legs_IRF_ (20)/A2/0_A2/1/1SLin/sptype
- Additional_file_1_DB/Legs_IRF_ (20)/A2/info
- Additional_file_1_DB/Legs_IRF_ (3)/
- Additional_file_1_DB/Legs_IRF_ (3)/C5/
- Additional_file_1_DB/Legs_IRF_ (3)/C5/0_C5/
- Additional_file_1_DB/Legs_IRF_ (3)/C5/0_C5/1/
- Additional_file_1_DB/Legs_IRF_ (3)/C5/0_C5/1/1SLin/
- Additional_file_1_DB/Legs_IRF_ (3)/C5/0_C5/1/1SLin/acqu
- Additional_file_1_DB/Legs_IRF_ (3)/C5/0_C5/1/1SLin/acqus
- Additional_file_1_DB/Legs_IRF_ (3)/C5/0_C5/1/1SLin/fid
- Additional_file_1_DB/Legs_IRF_ (3)/C5/0_C5/1/1SLin/pdata/
- Additional_file_1_DB/Legs_IRF_ (3)/C5/0_C5/1/1SLin/pdata/1/
- Additional_file_1_DB/Legs_IRF_ (3)/C5/0_C5/1/1SLin/pdata/1/1r
- Additional_file_1_DB/Legs_IRF_ (3)/C5/0_C5/1/1SLin/pdata/1/proc
- Additional_file_1_DB/Legs_IRF_ (3)/C5/0_C5/1/1SLin/pdata/1/procs
- Additional_file_1_DB/Legs_IRF_ (3)/C5/0_C5/1/1SLin/sptype
- Additional_file_1_DB/Legs_IRF_ (3)/C5/info
- Additional_file_1_DB/Legs_IRF_ (3)/C6/
- Additional_file_1_DB/Legs_IRF_ (3)/C6/0_C6/
- Additional_file_1_DB/Legs_IRF_ (3)/C6/0_C6/1/
- Additional_file_1_DB/Legs_IRF_ (3)/C6/0_C6/1/1SLin/
- Additional_file_1_DB/Legs_IRF_ (3)/C6/0_C6/1/1SLin/acqu
- Additional_file_1_DB/Legs_IRF_ (3)/C6/0_C6/1/1SLin/acqus
- Additional_file_1_DB/Legs_IRF_ (3)/C6/0_C6/1/1SLin/fid
- Additional_file_1_DB/Legs_IRF_ (3)/C6/0_C6/1/1SLin/pdata/
- Additional_file_1_DB/Legs_IRF_ (3)/C6/0_C6/1/1SLin/pdata/1/
- Additional_file_1_DB/Legs_IRF_ (3)/C6/0_C6/1/1SLin/pdata/1/1r
- Additional_file_1_DB/Legs_IRF_ (3)/C6/0_C6/1/1SLin/pdata/1/proc
- Additional_file_1_DB/Legs_IRF_ (3)/C6/0_C6/1/1SLin/pdata/1/procs
- Additional_file_1_DB/Legs_IRF_ (3)/C6/0_C6/1/1SLin/sptype
- Additional_file_1_DB/Legs_IRF_ (3)/C6/info
- Additional_file_1_DB/REF_MS_Spectra_Mosq_Guiana_Body-parts_IRS_August-2023.xlsx
- Additional_file_1_DB/Thx_Bora_ (28)/
- Additional_file_1_DB/Thx_Bora_ (28)/G7/
- Additional_file_1_DB/Thx_Bora_ (28)/G7/0_G7/
- Additional_file_1_DB/Thx_Bora_ (28)/G7/0_G7/1/
- Additional_file_1_DB/Thx_Bora_ (28)/G7/0_G7/1/1SLin/
- Additional_file_1_DB/Thx_Bora_ (28)/G7/0_G7/1/1SLin/acqu
- Additional_file_1_DB/Thx_Bora_ (28)/G7/0_G7/1/1SLin/acqus
- Additional_file_1_DB/Thx_Bora_ (28)/G7/0_G7/1/1SLin/fid
- Additional_file_1_DB/Thx_Bora_ (28)/G7/0_G7/1/1SLin/pdata/
- Additional_file_1_DB/Thx_Bora_ (28)/G7/0_G7/1/1SLin/pdata/1/
- Additional_file_1_DB/Thx_Bora_ (28)/G7/0_G7/1/1SLin/pdata/1/1r
- Additional_file_1_DB/Thx_Bora_ (28)/G7/0_G7/1/1SLin/pdata/1/proc
- Additional_file_1_DB/Thx_Bora_ (28)/G7/0_G7/1/1SLin/pdata/1/procs
- Additional_file_1_DB/Thx_Bora_ (28)/G7/0_G7/1/1SLin/sptype
- Additional_file_1_DB/Thx_Bora_ (28)/G7/info
- Additional_file_1_DB/Thx_Bora_ (28)/G8/
- Additional_file_1_DB/Thx_Bora_ (28)/G8/0_G8/
- Additional_file_1_DB/Thx_Bora_ (28)/G8/0_G8/1/
- Additional_file_1_DB/Thx_Bora_ (28)/G8/0_G8/1/1SLin/
- Additional_file_1_DB/Thx_Bora_ (28)/G8/0_G8/1/1SLin/acqu
- Additional_file_1_DB/Thx_Bora_ (28)/G8/0_G8/1/1SLin/acqus
- Additional_file_1_DB/Thx_Bora_ (28)/G8/0_G8/1/1SLin/fid
- Additional_file_1_DB/Thx_Bora_ (28)/G8/0_G8/1/1SLin/pdata/
- Additional_file_1_DB/Thx_Bora_ (28)/G8/0_G8/1/1SLin/pdata/1/
- Additional_file_1_DB/Thx_Bora_ (28)/G8/0_G8/1/1SLin/pdata/1/1r
- Additional_file_1_DB/Thx_Bora_ (28)/G8/0_G8/1/1SLin/pdata/1/proc
- Additional_file_1_DB/Thx_Bora_ (28)/G8/0_G8/1/1SLin/pdata/1/procs
- Additional_file_1_DB/Thx_Bora_ (28)/G8/0_G8/1/1SLin/sptype
- Additional_file_1_DB/Thx_Bora_ (28)/G8/info
- Additional_file_1_DB/Thx_Bora_ (4)/
- Additional_file_1_DB/Thx_Bora_ (4)/E7/
- Additional_file_1_DB/Thx_Bora_ (4)/E7/0_E7/
- Additional_file_1_DB/Thx_Bora_ (4)/E7/0_E7/1/
- Additional_file_1_DB/Thx_Bora_ (4)/E7/0_E7/1/1SLin/
- Additional_file_1_DB/Thx_Bora_ (4)/E7/0_E7/1/1SLin/acqu
- Additional_file_1_DB/Thx_Bora_ (4)/E7/0_E7/1/1SLin/acqus
- Additional_file_1_DB/Thx_Bora_ (4)/E7/0_E7/1/1SLin/fid
- Additional_file_1_DB/Thx_Bora_ (4)/E7/0_E7/1/1SLin/pdata/
- Additional_file_1_DB/Thx_Bora_ (4)/E7/0_E7/1/1SLin/pdata/1/
- Additional_file_1_DB/Thx_Bora_ (4)/E7/0_E7/1/1SLin/pdata/1/1r
- Additional_file_1_DB/Thx_Bora_ (4)/E7/0_E7/1/1SLin/pdata/1/proc
- Additional_file_1_DB/Thx_Bora_ (4)/E7/0_E7/1/1SLin/pdata/1/procs
- Additional_file_1_DB/Thx_Bora_ (4)/E7/0_E7/1/1SLin/sptype
- Additional_file_1_DB/Thx_Bora_ (4)/E7/info
- Additional_file_1_DB/Thx_Bora_ (4)/E8/
- Additional_file_1_DB/Thx_Bora_ (4)/E8/0_E8/
- Additional_file_1_DB/Thx_Bora_ (4)/E8/0_E8/1/
- Additional_file_1_DB/Thx_Bora_ (4)/E8/0_E8/1/1SLin/
- Additional_file_1_DB/Thx_Bora_ (4)/E8/0_E8/1/1SLin/acqu
- Additional_file_1_DB/Thx_Bora_ (4)/E8/0_E8/1/1SLin/acqus
- Additional_file_1_DB/Thx_Bora_ (4)/E8/0_E8/1/1SLin/fid
- Additional_file_1_DB/Thx_Bora_ (4)/E8/0_E8/1/1SLin/pdata/
- Additional_file_1_DB/Thx_Bora_ (4)/E8/0_E8/1/1SLin/pdata/1/
- Additional_file_1_DB/Thx_Bora_ (4)/E8/0_E8/1/1SLin/pdata/1/1r
- Additional_file_1_DB/Thx_Bora_ (4)/E8/0_E8/1/1SLin/pdata/1/proc
- Additional_file_1_DB/Thx_Bora_ (4)/E8/0_E8/1/1SLin/pdata/1/procs
- Additional_file_1_DB/Thx_Bora_ (4)/E8/0_E8/1/1SLin/sptype
- Additional_file_1_DB/Thx_Bora_ (4)/E8/info
- Additional_file_1_DB/Thx_IR03 (2)/
- Additional_file_1_DB/Thx_IR03 (2)/H3/
- Additional_file_1_DB/Thx_IR03 (2)/H3/0_H3/
- Additional_file_1_DB/Thx_IR03 (2)/H3/0_H3/1/
- Additional_file_1_DB/Thx_IR03 (2)/H3/0_H3/1/1SLin/
- Additional_file_1_DB/Thx_IR03 (2)/H3/0_H3/1/1SLin/acqu
- Additional_file_1_DB/Thx_IR03 (2)/H3/0_H3/1/1SLin/acqus
- Additional_file_1_DB/Thx_IR03 (2)/H3/0_H3/1/1SLin/fid
[truncated: 166 more entries]
