# Supplementary material for: Potential of MALDI-TOF MS biotyping to detect deltamethrin resistance in the dengue vector Aedes aegypti
Source: PLoS One. 2024 May 10;19(5):e0303027. doi: 10.1371/journal.pone.0303027 (PMC11086877; doi:10.1371/journal.pone.0303027)
Supplement: S1 File — MS spectra were obtained using Microflex LT MALDI-TOF Mass Spectrometer (Bruker Daltonics). Details of each sample were listed of the excel file named “REF_MS_Spectra_Mosq_Guiana_Body-parts_IRS_August-2023”. (ZIP) [file pone.0303027.s004.zip › Additional_file_1_DB/Legs_Bora_ (9)/E6/info]

{"ProjectUid":"18912e40-cb38-42a3-97f7-07077a270320","ProjectName":"190116-1259-1019868","AnalyteUid":"338680f8-6b4b-4123-acb1-f813e072137f","AnalyteId":"E6","Spot":"E6:0","SpectrumUid":"119cdf25-b60c-4b15-90c8-cd97985779db"}
