# Supplementary material for: Potential of MALDI-TOF MS biotyping to detect deltamethrin resistance in the dengue vector Aedes aegypti
Source: PLoS One. 2024 May 10;19(5):e0303027. doi: 10.1371/journal.pone.0303027 (PMC11086877; doi:10.1371/journal.pone.0303027)
Supplement: S1 File — MS spectra were obtained using Microflex LT MALDI-TOF Mass Spectrometer (Bruker Daltonics). Details of each sample were listed of the excel file named “REF_MS_Spectra_Mosq_Guiana_Body-parts_IRS_August-2023”. (ZIP) [file pone.0303027.s004.zip › Additional_file_1_DB/Legs_IR13 (22)/F9/info]

{"ProjectUid":"18912e40-cb38-42a3-97f7-07077a270320","ProjectName":"190116-1259-1019868","AnalyteUid":"d2179973-967a-4eb7-b16a-6ff6318cbd07","AnalyteId":"F9","Spot":"F9:0","SpectrumUid":"be631b54-13ba-4d78-9257-f6a7de6adbaa"}
