# Supplementary material for: Potential of MALDI-TOF MS biotyping to detect deltamethrin resistance in the dengue vector Aedes aegypti
Source: PLoS One. 2024 May 10;19(5):e0303027. doi: 10.1371/journal.pone.0303027 (PMC11086877; doi:10.1371/journal.pone.0303027)
Supplement: S1 File — MS spectra were obtained using Microflex LT MALDI-TOF Mass Spectrometer (Bruker Daltonics). Details of each sample were listed of the excel file named “REF_MS_Spectra_Mosq_Guiana_Body-parts_IRS_August-2023”. (ZIP) [file pone.0303027.s004.zip › Additional_file_1_DB/Legs_IRF_ (20)/A1/info]

{"ProjectUid":"c3a79602-7cb7-4a4b-b929-0c0188050a5f","ProjectName":"190117-1245-1014161","AnalyteUid":"9b8349f5-0267-4188-82d0-7b7f9c540223","AnalyteId":"A1","Spot":"A1:0","SpectrumUid":"fdc1cf41-e198-4cb2-9cf8-c932364dea13"}
