# Supplementary material for: Potential of MALDI-TOF MS biotyping to detect deltamethrin resistance in the dengue vector Aedes aegypti
Source: PLoS One. 2024 May 10;19(5):e0303027. doi: 10.1371/journal.pone.0303027 (PMC11086877; doi:10.1371/journal.pone.0303027)
Supplement: S1 File — MS spectra were obtained using Microflex LT MALDI-TOF Mass Spectrometer (Bruker Daltonics). Details of each sample were listed of the excel file named “REF_MS_Spectra_Mosq_Guiana_Body-parts_IRS_August-2023”. (ZIP) [file pone.0303027.s004.zip › Additional_file_1_DB/Legs_IRF_ (20)/A2/info]

{"ProjectUid":"c3a79602-7cb7-4a4b-b929-0c0188050a5f","ProjectName":"190117-1245-1014161","AnalyteUid":"03d8a620-6cd2-4cd7-ab99-cb5523029c1b","AnalyteId":"A2","Spot":"A2:0","SpectrumUid":"b64673fe-322c-4b7b-b18c-6f78272fa2f5"}
