# Supplementary material for: Potential of MALDI-TOF MS biotyping to detect deltamethrin resistance in the dengue vector Aedes aegypti
Source: PLoS One. 2024 May 10;19(5):e0303027. doi: 10.1371/journal.pone.0303027 (PMC11086877; doi:10.1371/journal.pone.0303027)
Supplement: S1 File — MS spectra were obtained using Microflex LT MALDI-TOF Mass Spectrometer (Bruker Daltonics). Details of each sample were listed of the excel file named “REF_MS_Spectra_Mosq_Guiana_Body-parts_IRS_August-2023”. (ZIP) [file pone.0303027.s004.zip › Additional_file_1_DB/REF_MS_Spectra_Mosq_Guiana_Body-parts_IRS_August-2023.xlsx]

## Sheet: Sheet1
General information					Taxonomic classification										Sample parameters						Sample preparation						Sample Identification				MetaData from MS submission	Published	Available	Contact	Comments	Others
Sample arbitrary N°	Date of creation	MS system used	Institute/organism introducing spectra	Status (Validated, Classified, Unclassified)	Domain	Phylum	Class	Order	Family	Genus	Sub-genus	Species	Subspecies	Strain	Sample name	Arthropod type	Body part	Developmental stage	Geographical origin (country)	Geographical origin (city/aera)	Homogeneization mode (apparatus)	Homogeneization mode (medium)	Storing mode	Storing duration (months)	Matrix	Number of spectra used to create MSP	Gene sequenced	Accession number	Identity (%)	Coverage (%)		PMID
		LT Microflex Bruker	IRBA	Validated						Aedes		aegypti		Bora	Legs_Bora_ (3)	Mosquito	Legs	Adult	French Guiana		TissueLyser	Glass beads	-20°C	3	HCCA	2	KDR						Yes	almeras.lionel@gmail.com	Genotyping of V410L,V1016I and F1534C kdr mutations : VV/VV/FF	Susceptible to Deltamethrin
		LT Microflex Bruker	IRBA	Validated						Aedes		aegypti		Bora	Legs_Bora_ (9)	Mosquito	Legs	Adult	French Guiana		TissueLyser	Glass beads	-20°C	3	HCCA	2	KDR						Yes	almeras.lionel@gmail.com	Genotyping of V410L, V1016I and F1534C kdr mutations : VV/VV/FF	Susceptible to Deltamethrin
		LT Microflex Bruker	IRBA	Validated						Aedes		aegypti		IR03	Legs_IR03 (10)	Mosquito	Legs	Adult	French Guiana		TissueLyser	Glass beads	-20°C	3	HCCA	2	KDR						Yes	almeras.lionel@gmail.com	Genotyping of V410L, V1016I and F1534C kdr mutations : VV/VV/FC
		LT Microflex Bruker	IRBA	Validated						Aedes		aegypti		IR03	Legs_IR03 (21)	Mosquito	Legs	Adult	French Guiana		TissueLyser	Glass beads	-20°C	3	HCCA	2	KDR						Yes	almeras.lionel@gmail.com	Genotyping of V410L, V1016I and F1534C kdr mutations : VV/VV/FC
		LT Microflex Bruker	IRBA	Validated						Aedes		aegypti		IR13	Legs_IR13 (8)	Mosquito	Legs	Adult	French Guiana		TissueLyser	Glass beads	-20°C	3	HCCA	2	KDR						Yes	almeras.lionel@gmail.com	Genotyping of V410L, V1016I and F1534C kdr mutations : VV/VV/FF
		LT Microflex Bruker	IRBA	Validated						Aedes		aegypti		IR13	Legs_IR13 (22)	Mosquito	Legs	Adult	French Guiana		TissueLyser	Glass beads	-20°C	3	HCCA	2	KDR						Yes	almeras.lionel@gmail.com	Genotyping of V410L, V1016I and F1534C kdr mutations : VV/VV/FF
		LT Microflex Bruker	IRBA	Validated						Aedes		aegypti		IRF	Legs_IRF_ (3)	Mosquito	Legs	Adult	French Guiana		TissueLyser	Glass beads	-20°C	3	HCCA	2	KDR						Yes	almeras.lionel@gmail.com	Genotyping of V410L, V1016I and F1534C kdr mutations : VV/VV/FF
		LT Microflex Bruker	IRBA	Validated						Aedes		aegypti		IRF	Legs_IRF_ (20)	Mosquito	Legs	Adult	French Guiana		TissueLyser	Glass beads	-20°C	3	HCCA	2	KDR						Yes	almeras.lionel@gmail.com	Genotyping of V410L, V1016I and F1534C kdr mutations : VV/VV/FF
		LT Microflex Bruker	IRBA	Validated						Aedes		aegypti		Bora	Thx_Bora_ (4)	Mosquito	Thorax	Adult	French Guiana		TissueLyser	Glass beads	-20°C	3	HCCA	2	KDR						Yes	almeras.lionel@gmail.com	Genotyping of V410L, V1016I and F1534C kdr mutations : VV/VV/FF
		LT Microflex Bruker	IRBA	Validated						Aedes		aegypti		Bora	Thx_Bora_ (28)	Mosquito	Thorax	Adult	French Guiana		TissueLyser	Glass beads	-20°C	3	HCCA	2	KDR						Yes	almeras.lionel@gmail.com	Genotyping of V410L, V1016I and F1534C kdr mutations : VV/VV/FF
		LT Microflex Bruker	IRBA	Validated						Aedes		aegypti		IR03	Thx_IR03 (2)	Mosquito	Thorax	Adult	French Guiana		TissueLyser	Glass beads	-20°C	3	HCCA	2	KDR						Yes	almeras.lionel@gmail.com	Genotyping of V410L, V1016I and F1534C kdr mutations : VV/VV/FF
		LT Microflex Bruker	IRBA	Validated						Aedes		aegypti		IR03	Thx_IR03 (26)	Mosquito	Thorax	Adult	French Guiana		TissueLyser	Glass beads	-20°C	3	HCCA	2	KDR						Yes	almeras.lionel@gmail.com	Genotyping of V410L, V1016I and F1534C kdr mutations : VV/VV/FF
		LT Microflex Bruker	IRBA	Validated						Aedes		aegypti		IR13	Thx_IR13 (6)	Mosquito	Thorax	Adult	French Guiana		TissueLyser	Glass beads	-20°C	3	HCCA	2	KDR						Yes	almeras.lionel@gmail.com	Genotyping of V410L, V1016I and F1534C kdr mutations : VV/VV/FF
		LT Microflex Bruker	IRBA	Validated						Aedes		aegypti		IR13	Thx_IR13 (9)	Mosquito	Thorax	Adult	French Guiana		TissueLyser	Glass beads	-20°C	3	HCCA	2	KDR						Yes	almeras.lionel@gmail.com	Genotyping of V410L, V1016I and F1534C kdr mutations : VV/VV/FF
		LT Microflex Bruker	IRBA	Validated						Aedes		aegypti		IRF	Thx_IRF_ (3)	Mosquito	Thorax	Adult	French Guiana		TissueLyser	Glass beads	-20°C	3	HCCA	2	KDR						Yes	almeras.lionel@gmail.com	Genotyping of V410L, V1016I and F1534C kdr mutations : VV/VV/FF
		LT Microflex Bruker	IRBA	Validated						Aedes		aegypti		IRF	Thx_IRF_ (6)	Mosquito	Thorax	Adult	French Guiana		TissueLyser	Glass beads	-20°C	3	HCCA	2	KDR						Yes	almeras.lionel@gmail.com	Genotyping of V410L, V1016I and F1534C kdr mutations : VV/VV/FF
