# Supplementary material for: Potential of MALDI-TOF MS biotyping to detect deltamethrin resistance in the dengue vector Aedes aegypti
Source: PLoS One. 2024 May 10;19(5):e0303027. doi: 10.1371/journal.pone.0303027 (PMC11086877; doi:10.1371/journal.pone.0303027)
Supplement: S1 File — MS spectra were obtained using Microflex LT MALDI-TOF Mass Spectrometer (Bruker Daltonics). Details of each sample were listed of the excel file named “REF_MS_Spectra_Mosq_Guiana_Body-parts_IRS_August-2023”. (ZIP) [file pone.0303027.s004.zip › Additional_file_1_DB/Thx_Bora_ (28)/G8/info]

{"ProjectUid":"15d75f99-9249-4770-9f5d-4ab181227199","ProjectName":"190123-1308-1019868","AnalyteUid":"6a405ef1-037e-4bfd-b2c4-ea5896892aa4","AnalyteId":"G8","Spot":"G8:0","SpectrumUid":"b46cb2f2-adb8-40eb-985b-618aad8086ba"}
