# Supplementary material for: Potential of MALDI-TOF MS biotyping to detect deltamethrin resistance in the dengue vector Aedes aegypti
Source: PLoS One. 2024 May 10;19(5):e0303027. doi: 10.1371/journal.pone.0303027 (PMC11086877; doi:10.1371/journal.pone.0303027)
Supplement: S1 File — MS spectra were obtained using Microflex LT MALDI-TOF Mass Spectrometer (Bruker Daltonics). Details of each sample were listed of the excel file named “REF_MS_Spectra_Mosq_Guiana_Body-parts_IRS_August-2023”. (ZIP) [file pone.0303027.s004.zip › Additional_file_1_DB/Thx_Bora_ (4)/E8/info]

{"ProjectUid":"8e83aeb7-2597-4b69-a79d-9a0fd3dc9a28","ProjectName":"190115-1313-1019912","AnalyteUid":"f0f00b64-4ce3-4090-b470-3500a807ce7d","AnalyteId":"E8","Spot":"E8:0","SpectrumUid":"4bea8157-2044-4ffc-b673-03d0cfa4c4f3"}
