# Supplementary material for: Potential of MALDI-TOF MS biotyping to detect deltamethrin resistance in the dengue vector Aedes aegypti
Source: PLoS One. 2024 May 10;19(5):e0303027. doi: 10.1371/journal.pone.0303027 (PMC11086877; doi:10.1371/journal.pone.0303027)
Supplement: S1 File — MS spectra were obtained using Microflex LT MALDI-TOF Mass Spectrometer (Bruker Daltonics). Details of each sample were listed of the excel file named “REF_MS_Spectra_Mosq_Guiana_Body-parts_IRS_August-2023”. (ZIP) [file pone.0303027.s004.zip › Additional_file_1_DB/Thx_IR13 (6)/F11/info]

{"ProjectUid":"8e83aeb7-2597-4b69-a79d-9a0fd3dc9a28","ProjectName":"190115-1313-1019912","AnalyteUid":"2d09d4cd-cd4a-4580-a362-5fb225bd410e","AnalyteId":"F11","Spot":"F11:0","SpectrumUid":"6329f1de-ab83-4904-9493-e3dd90e511b1"}
