# Supplementary material for: Potential of MALDI-TOF MS biotyping to detect deltamethrin resistance in the dengue vector Aedes aegypti
Source: PLoS One. 2024 May 10;19(5):e0303027. doi: 10.1371/journal.pone.0303027 (PMC11086877; doi:10.1371/journal.pone.0303027)
Supplement: S1 File — MS spectra were obtained using Microflex LT MALDI-TOF Mass Spectrometer (Bruker Daltonics). Details of each sample were listed of the excel file named “REF_MS_Spectra_Mosq_Guiana_Body-parts_IRS_August-2023”. (ZIP) [file pone.0303027.s004.zip › Additional_file_1_DB/Thx_IR13 (9)/B5/0_B5/1/1SLin/acqu]

##TITLE=  XMASS Parameter file
##JCAMPDX=  5.0
##DATATYPE=  CONTINUOUS MASS SPECTRUM
##ORIGIN=  XMASS, Bruker-Daltonics (USA) and Bruker-Daltonik (GER)
##OWNER=  TOF User
##SPECTROMETER/DATASYSTEM=  Bruker Flex Series
##.SPECTROMETER TYPE=  TOF
##.INLET=  DIRECT
##.IONIZATION MODE=  LD+
##$ACQMID= 0 
##$ACQVSMA= 3 
##$ACQVSMI= 0 
##$ADC= 1 
##$ANT= no 
##$AOfs= 51 
##$AQOP_m= 0 
##$AQ_mod= 1 
##$ATTEN= 70.370369 
##$AccE= 20000 
##$AccE_is= 0 
##$AppTyp= 0 
##$BYTORDA= 0 
##$CIDOn= no 
##$CTOF= 0 
##$Calmet= 1 
##$CapEnt= -4000 
##$CapExit= 0 
##$CapHtr= 0 
##$Corona= 0 
##$Cycle= 100 
##$Cyl= 0 
##$DATE= 0 
##$DCOff1= 0 
##$DComp= no 
##$DE= 625 
##$DELAY= 19471 
##$DIGTYP= 2 
##$DPCAL1= 0 
##$DR_end= 6 
##$DR_set= 12 
##$DR_strt= 12 
##$DS= 0 
##$DTATYPE= 0 
##$DW= 2 
##$DataTyp= 0 
##$DefDly= 0 
##$DeflOff= 30 
##$DigDep= 8 
##$DigTrig= 100 
##$DryFlow= 0 
##$DrySW= 0 
##$DryTemp= 150 
##$EOSTime= 0.92799997 
##$EndP= -3500 
##$Enhance= no 
##$EsiMode= 0 
##$Extract= 0 
##$FASTON= no 
##$FOV= 20 
##$FPCAL1= 1 
##$FPCAL2= 0 
##$FPCAL3= 0 
##$FPMASS= 2466.7 
##$FPON= no 
##$FPSHIFT= 0 
##$FW= 2500 
##$Flatlin= no 
##$FpWinHi= 0 
##$FpWinLo= 0 
##$GDEDLY= 0 
##$GDEON= yes 
##$GDETime= 0 
##$GSpotId= 0 
##$GSpotno= 0 
##$GatStr= 0 
##$Gate= 100 
##$HITURBO= no 
##$HPCML3= 0 
##$HPClBHi= 0 
##$HPClBLo= 0 
##$HPClOrd= 0 
##$HPClUse= no 
##$Hpcgc0= 0 
##$Hpcgc2= 0 
##$IS2BNDV= 0 
##$ISD= no 
##$InstTyp= 9 
##$IsCalib= no 
##$LASP= 1 
##$LBNDVAL= 0 
##$LINDIS= 0 
##$LLNSBND= no 
##$LasFoc= -1 
##$LftHV1= 0 
##$LftHV2= 0 
##$Lift1= 0 
##$Lift2= 0 
##$MC2= 4 
##$ML1= 5416584.22875974 
##$ML1_raw= 5416584.22875974 
##$ML2= 489.318456414779 
##$ML2_raw= 489.318456414779 
##$ML3= -0.0100492031574196 
##$ML3_raw= -0.0100492031574196 
##$MSupMz= 0 
##$MW_low= 15 
##$MapMode= 0 
##$Masserr= 77.285141 
##$MatSup= 0 
##$NBL= 1 
##$NC= 0 
##$NS= 16 
##$NSdigit= 1 
##$NebFlow= 0 
##$NebSW= 0 
##$NebTemp= 30 
##$NoSHOTS= 240 
##$OFFSET= 1000 
##$PAPS= 0 
##$PIEDLY= 100 
##$POLARI= 1 
##$PR= 1 
##$PULSER= 10 
##$PULSREP= 10000 
##$Parent= 1000 
##$RBNDVAL= 0 
##$REPHZ= 60 
##$RFAmp= 600 
##$RFFreq= 5 
##$RG= 1 
##$RLNSBND= no 
##$RTSmoo= 0 
##$Realign= 0 
##$Ref2= 0 
##$RefFull= 0 
##$ReflE= 0 
##$Repel= 20 
##$RetTime= 0 
##$RunDId= 0 
##$RunId= 0 
##$SF= 0 
##$SFO1= 0 
##$SPType= 0 
##$SW= 0 
##$SW_p= 100 
##$SampId= 0 
##$Sens1= 100 
##$Sens2= 0 
##$Skim1= 20 
##$SumShot= 0 
##$Sync= 1 
##$TD= 20885 
##$TIB= 5 
##$TLft= 0 
##$TLftCor= 0 
##$TLift= 0 
##$TPLMS= 0 
##$TargId= 0 
##$TgCount= 0 
##$Trans= 100 
##$Trap= 45 
##$UDeflL= 0 
##$UGrid= 0 
##$UIS2BND= no 
##$ULensR= 0 
##$UPAcc= 0 
##$URepel= 9000 
##$Udefl= 0 
##$UdetL= 2.904 
##$UdetR= 0 
##$Uhim= 0 
##$Uhimass= 0 
##$Uis1= 20 
##$Uis2= 17.85 
##$Ulens= 6 
##$Uref_is= 0 
##$Urefl= 0 
##$XLens= -50 
##$YMAX_a= 11881 
##$YMIN_a= -2147483648 
##$ACQMETH= <D:\Methods\flexControlMethods\MBT_FC.par> 
##$AQ_DATE= <2019-01-16T13:09:56.255+01:00> 
##$AUNM= <> 
##$AXMeth= <MBT_AutoX_smart> 
##$CALME= (0..15) 
0 0 0 0 0 0 0 0 
0 0 0 0 0 0 0 0 
##$CALMR= (0..15) 
0 0 0 0 0 0 0 0 
0 0 0 0 0 0 0 0 
##$CALNAM1= <> 
##$CALNAM2= <> 
##$CALNAM3= <> 
##$CALNAM4= <> 
##$CALNAM5= <> 
##$CALNAM6= <> 
##$CALNAM7= <> 
##$CHIPNO= <0> 
##$CMT1= <> 
##$CMT2= <> 
##$CMT3= <> 
##$CMT4= <> 
##$CalStar= <<?xml version="1.0" encoding="ISO-8859-1"?><cs version="1.0"><ca>ReferenceMassAssignement</ca><cm>Quadratic</cm><cd>2019-01-15T14:13:24.000+00:00</cd><cr>OK</cr><pn>flexControl</pn><pv>3.4.135.0</pv><un>IHU</un><rsid>7086F664-876B-4F31-8C18-FEA65E635485</rsid><mcl>MBT_Standard</mcl><cocp>7</cocp><devb>228.917360324151</devb><deca>77.28514162653302</deca><acs><ac><rv>31111.57928114174</rv><mb>5095.522516113556</mb><ma>5096.258363080333</ma><cm>5096.8</cm><cn>RS32 [M+H]+</cn><me>106.2699967955042</me><tol>0</tol></ac><ac><rv>31955.25360881841</rv><mb>5380.75036388139</mb><ma>5381.437650964009</ma><cm>5381.4</cm><cn>RS34 [M+H]+</cn><me>6.996499797286425</me><tol>0</tol></ac><ac><rv>34411.02633784049</rv><mb>6255.399999999999</mb><ma>6255.891055334278</ma><cm>6255.4</cm><cn>RS33meth [M+H]+</cn><me>78.50102859575993</me><tol>0</tol></ac><ac><rv>37064.08157078094</rv><mb>7274.654702180034</mb><ma>7274.831900998793</ma><cm>7274.5</cm><cn>RL29 [M+H]+</cn><me>45.62526617536078</me><tol>0</tol></ac><ac><rv>43993.71722514824</rv><mb>10301.68803243471</mb><ma>10300.44641659915</ma><cm>10300.1</cm><cn>RS19 [M+H]+</cn><me>33.63235300124681</me><tol>0</tol></ac><ac><rv>50610.01279449897</rv><mb>13685.25669654728</mb><ma>13681.66928971216</ma><cm>13683.2</cm><cn>RNAse A [M+H]+</cn><me>111.8678589686339</me><tol>0</tol></ac><ac><rv>56264.12927038673</rv><mb>16959.69338349196</mb><ma>16953.16540885902</ma><cm>16952.3</cm><cn>Myoglobin [M+H]+</cn><me>51.04964276347315</me><tol>0</tol></ac></acs></cs>> 
##$D= (0..31) 
0 0 0 0 0 0 0 0 
0 0 0 0 0 0 0 0 
0 0 0 0 0 0 0 0 
0 0 0 0 0 0 0 0 
##$DOMNAME= <> 
##$FAMeth= <> 
##$FASTCal= <> 
##$FCVer= <flexControl 3.4.135.0> 
##$GEOFILE= <> 
##$Gelcode= <> 
##$HPCStr= <> 
##$HPCal= (0..31) 
0 0 0 0 0 0 0 0 
0 0 0 0 0 0 0 0 
0 0 0 0 0 0 0 0 
0 0 0 0 0 0 0 0 
##$ID_raw= <3ec7adb6-0d2b-49cc-8e38-fd799ab78998> 
##$IN= (0..31) 
0.001 0.001 0.001 0.001 0.001 0.001 0.001 0.001 
0.001 0.001 0.001 0.001 0.001 0.001 0.001 0.001 
0.001 0.001 0.001 0.001 0.001 0.001 0.001 0.001 
0.001 0.001 0.001 0.001 0.001 0.001 0.001 0.001 
##$INSTRUM= <STVPR-FLEX-PC4> 
##$InstrID= <269944.00192> 
##$LIFTC= (0..2) 
0 0 0 
##$MOTPOS= <(-45055.0,-8535.0)> 
##$Mctrlst= <> 
##$NTBCal= <V3.0CCalibrator 1 1 0 0 -2147483648 2147483647  V1.0CHPCData  Order 0 vCoeff V1.0VectorDouble 0  c2 0 c0 0 minMass 0 maxMass 0 bUse 0 endCHPCData V3.0CTOFCalibrationConstants 19471 2 489.31845641477929 5416584.2287597377 -0.010049203157419612 2 V3.0CTOFCalibrationConstants 19471 2 489.31845641477929 5416584.2287597377 -0.010049203157419612 2  > 
##$NTBCalr= <V3.0CCalibrator 1 1 0 0 -2147483648 2147483647  V1.0CHPCData  Order 0 vCoeff V1.0VectorDouble 0  c2 0 c0 0 minMass 0 maxMass 0 bUse 0 endCHPCData V3.0CTOFCalibrationConstants 19471 2 489.31845641477929 5416584.2287597377 -0.010049203157419612 2 V3.0CTOFCalibrationConstants 19471 2 489.31845641477929 5416584.2287597377 -0.010049203157419612 2  > 
##$OS9PATH= <> 
##$OpId= <IHU> 
##$P= (0..31) 
0 0 0 0 0 0 0 0 
0 0 0 0 0 0 0 0 
0 0 0 0 0 0 0 0 
0 0 0 0 0 0 0 0 
##$PARNM= <> 
##$PATCHNO= <B5> 
##$PATH= <D:\Data\MaldiBiotyperRealTimeClassification-renamed\190116-1259-1019868\B5\0_B5\1\1SLin> 
##$PDELAY= (0..3) 
10 10 10 10 
##$PDURA= (0..3) 
10 10 10 10 
##$PEPURL= <> 
##$PLMSC= (0..2) 
0 0 0 
##$PULPROG= <> 
##$PostPr= <> 
##$QS= (0..7) 
83 83 83 83 83 83 83 83 
##$RUNNM= <> 
##$SMOPTS= (0..15) 
0 0 0 0 0 0 0 0 
0 0 0 0 0 0 0 0 
##$SPOTNO= <B5> 
##$TgIDS= <G_9063D36A_187F_441A_84ED473D88125926> 
##$TgSer= <> 
##$TgTyp= <> 
##$VDLIST= <DDDDDDDDDDDDDDD> 
##$VOLTNM= <> 
##$WEND= (0..3) 
30000 30000 30000 30000 
##$WINY= (0..3) 
3 3 3 3 
##$WSTART= (0..3) 
0 0 0 0 
##$Warplc1= <> 
##$Warplc2= <> 
##$XACQVS= <3.0> 
##$Xml1= <> 
##END=
